# Supplementary material for: Pregnancy Outcomes After in Utero Exposure to Immune Checkpoint Inhibitors
Source: Curr Oncol. 2026 May 28;33(6):318. doi: 10.3390/curroncol33060318 (PMC13298528; doi:10.3390/curroncol33060318)
Supplement: Supplementary file 1 [file curroncol-33-00318-s001.zip]

Archive with 1 entries (1 files):
- curroncol-4205811-supplementary.pdf
